# Supplementary material for: Proline utilization A controls bacterial pathogenicity by sensing its substrate and cofactors
Source: Commun Biol. 2022 May 25;5:496. doi: 10.1038/s42003-022-03451-4 (PMC9132996; doi:10.1038/s42003-022-03451-4)
Supplement: Supplementary file 4 — Supplementary Data 1 [file 42003_2022_3451_MOESM4_ESM.xlsx]

## Sheet: Figure 1
Figure 1b
Time (h)	GMI1000			ΔputA
12	229.471	218.522	220.282	41.9207	45.7317	39.6341
16	234.05	264.182	244.626	67.5951	50.4272	47.2147
20	200.375	211.049	196.54	25.3994	23.028	24.7129
24	150.536	153.1	158.97	14.3796	17.1262	20.1774
Figure 1c
	WT	ΔputA	ΔputA(putA）
EPS (mg)	16.18	5.86	25.65
	17.57	9.31	19.93
	19.14	8.64	21.98
Figure 1d
	WT	ΔputA	ΔputA(putA）
Motility (cm)	4	1.6	4.4
	4.2	1.8	4
	3.8	1.6	4.2
Figure 1e
	WT	ΔputA	ΔputA(putA）
Biofilm (OD570)	1.37467	0.97	1.483
	1.37433	0.941	1.527
	1.397	0.928	1.511
	1.42467	0.953	1.509
	1.33733	0.926	1.398
	1.39	0.92	1.456
	1.4	0.909	1.423
	1.39733	0.959	1.419
Figure 1f
	WT	ΔputA	ΔputA(putA）
Survival (%WT)	100	7.83	68.59
	98	28.26	69.57
	100	29.09	77.19

## Sheet: Figure 2
Figure 2c
epsA concentration (nM)	Fnorm(‰)	SD	N
200	838.832	8.3829	2
100	842.68	9.2938	2
50	853.873	10.261	2
25	861.131	12.3728	2
12.5	875.128	9.2718	2
6.25	878.546	13.2819	2
3.125	913.194	13.2517	2
1.5625	911.038	9.28191	2
0.78125	907.669	9.89382	2
0.390625	907.677	10.7362	2
0.195312	901.59	10.289	2
0.0976562	915.347	10.2929	2

## Sheet: Fugure 3
Figure 1a
	WT	WT+50 μM	WT+100 μM	WT+200 μM	ΔputA	ΔputA+50 μM	ΔputA+100 μM	ΔputA+200 μM
PepsA-lacZ (Miller units)	154.487	178.833	223.926	253.312	21.9375	19.95	19.7812	23
	149.711	183.097	214.087	251.972	20.6875	22.3167	21.4688	21.5938
	147.444	188.875	219.846	264.59	23.125	23.7	23.0312	24.4062
Figure 1b
	WT	WT+50 μM	WT+100 μM	WT+200 μM
EPS (mg)	16.18	27.2	41.09	64.79
	17.57	25.53	39.7	60.42
	19.14	28.18	37.01	52.38

## Sheet: Figure 4
Figure 4
Time (h)	putA		NAD+		FAD		NAD++FAD
1	7.43	6.78	14.12	12.76	15.43	14.12	26.74	28.11
2	12.33	11.17	24.23	23.78	28.24	27.13	48.32	50.48
4	15.69	14.36	45.67	43.89	54.46	52.37	92.56	94.03
8	19.15	17.26	87.65	84.32	93.34	90.21	95.65	98.86

## Sheet: Figure 5
Figure 5d
	phcB	solI	trpE	trpG
Relative Fold Change	-1.11187	-1.22056	-1.37414	-0.893
	-1.52301	-1.37557	-1.13477	-1.39732
	-1.10073	-0.834451	-1.15301	-0.972706
Figure 5e
trpEG	230.625	240.911	227.76	228.385	17.1389	18.8056	15.8889	19.9167
phcB	176.972	164.806	154.528	162.361	20.3333	12.5	17.5	15.3611
solI	197.173	204.137	189.196	173.988	19.1092	19.3678	18.7644	18.9368
Figure 5f
Anthranilic acid	102.051	87.407	110.542	30.6457	23.9642	27.3664	95.3416	100.242	85.5723
C8-AHL	111.495	100.833	87.6716	13.603	9.8411	10.9168	41.6661	51.4114	73.4652
C10-AHL	82.95	115.565	101.487	7.30219	6.86308	7.64305	73.0091	91.7333	68.8103
3OH-MAME	106.451	112.447	81.1025	20.9831	16.4418	28.1862	79.7497	88.1838	86.2708

## Sheet: Figure 6
Figure 6a
WT	ΔputA	ΔputA(putA)	WT+L-proline	WT+L-glutamic acid
10.406	6.5563	10.6902	13.5738	13.5911
10.6364	7.81954	12.2455	13.143	12.2397
11.5626	8.76343	12.6212	12.6723	13.4562
Figure 6b
WT	ΔputA	ΔputA(putA)	WT+L-proline	WT+L-glutamic acid
10.3357	7.57612	8.5563	11.5911	11.5738
10.2397	5.89887	10.143	12.2397	12.143
9.97313	8.04532	10.5911	12.4562	12.6723
Figure 6c
days post inoculation(d)	WT			ΔputA(putA)			ΔputA			WT+L-proline			WT+L-glutamic acid
0		0	0	0	0		0	0			0	0	0	0
1		0.5	0.5	0	0.25		0	0			0.5	0	0.2856	0.5
2		1.1252	0.75	0.8572	0.75		0	0			1.5716	1.2856	1.5716	1.5
3		1.5716	1.25	1.2856	1.1252		0	0			2.2856	1.7144	2.2856	2
4		1.8752	1.625	1.7144	1.25		0	0			2.6252	1.7144	2.8572	2.6252
5		2.6252	1.6752	1.7144	1.25		0	0			2.6252	2.1428	2.8572	2.6252
6		2.6252	1.8752	2.1428	1.25		0	0.1252			2.8572	2.1428	3.1428	2.6252
7		2.75	2.1252	2.1428	1.6252		0	0.1252			2.8572	2.5716	3.1428	2.75
8		3	2.1252	2.5716	1.8752		0	0.25			3.1428	2.8572	3.4284	3
9		3.1252	2.5	2.8572	2.1252		0.5716	0.3752			3.4284	2.8572	3.4284	3.1252
10		3.25	2.5	2.8572	2.5		0.5716	0.3752			3.4284	3.1428	3.4284	3.25
11		3.3752	2.6252	3.1428	2.6252		0.5716	0.8752			3.7144	3.4284	3.7144	3.3752
12		3.5	2.75	3.4284	2.75		0.5716	1			3.8572	3.7144	3.8572	3.5
13		3.6252	3.25	3.7144	3.25		0.5716	1			3.8572	4	4	3.6252
14		3.8752	3.3752	4	3.3752		0.5716	1			3.8752	4	4	3.8752
15		4	3.5	4	3.5		0.5716	1			4	4	4	4
